# Supplementary material for: Differences in extinction selectivity and their relationship to functional traits in late Cenozoic mollusks
Source: PeerJ. 2026 Mar 3;14:e20715. doi: 10.7717/peerj.20715 (PMC12965174; doi:10.7717/peerj.20715)
Supplement: Supplemental Information 3 — BMR: Basal metabolic rate. BMR data obtained from Strotz et al. (2018) and is measured in watts (W). Life habit data obtained from the Paleobiology Database (PBDB) and associated references for this data are provided. Shell composition data for oysters (family: Ostreidae) obtained from Checa, Harper & González-Segura (2018), Hautmann (2006) and Stenzel (1964). Shell composition data for the rest of taxa obtained from PBDB. [file peerj-14-20715-s003.csv]

Class	Family	Genus	Species	Status	BMR	Life_habit_pbdb	Life_habit_pbdb_level	Shell_composition_pbdb	Shell_composition_pbdb_level	pbdb_reference
Bivalvia	Anomiidae	Placunanomia	plicata	extinct	0.007057769	epifaunal	genus	aragonite, low Mg calcite	family	Aberhan et al. 2004, Sanchez Roig 1926, Kiessling 2004
Bivalvia	Anomiidae	Anomia	simplex	extant	0.000212024	epifaunal	genus	aragonite, low Mg calcite	family	Aberhan et al. 2004, Sanchez Roig 1926, Kiessling 2004
Gastropoda	Architectonicidae	Architectonica	nobilis	extant	4.29E-05	epifaunal	family	aragonite	class	Kiessling 2004
Bivalvia	Arcidae	Lunarca	ovalis	extant	0.000481915	semi-infaunal	genus	aragonite	family	Mikkelsen and Bieler 2008, Sanchez Roig 1926
Gastropoda	Buccinidae	Cymatophos	lindae	extinct	0.000179233	epifaunal	family	aragonite	class	Kiessling 2004, Hendy et al. 2009
Gastropoda	Bullidae	Bulla	occidentalis	extant	7.53E-05	semi-infaunal	family	aragonite	class	Kiessling 2004, Rudman 1971, Hendy et al. 2009
Gastropoda	Calyptraeidae	Calyptraea	centralis	extant	4.54E-05	epifaunal	genus	aragonite	class	Kiessling 2004
Gastropoda	Calyptraeidae	Crepidula	plana	extant	4.76E-05	epifaunal	genus	aragonite	class	Abbott and Dance 1986, Kiessling 2004
Gastropoda	Calyptraeidae	Crepidula	fornicata	extant	2.26E-05	epifaunal	genus	aragonite	class	Abbott and Dance 1986, Kiessling 2004
Gastropoda	Calyptraeidae	Trochita	floridana	extinct	9.01E-05	epifaunal	genus	aragonite	class	Kiessling 2004, Hendy et al. 2009
Bivalvia	Cardiidae	Agnocardia	spinosifrons	extinct	0.006609343	infaunal	genus	aragonite	class	Todd 2001, Sanchez Roig 1926, Aberhan et al. 2004
Bivalvia	Cardiidae	Acrosterigma	dalli	extinct	0.03385635	infaunal	genus	aragonite	class	Aberhan et al. 2004, Sanchez Roig 1926, Todd 2001
Bivalvia	Cardiidae	Laevicardium	serratum	extant	0.001735144	infaunal	genus	aragonite	class	Aberhan et al. 2004, Sanchez Roig 1926, Todd 2001
Bivalvia	Cardiidae	Laevicardium	mortoni	extant	0.000280015	infaunal	genus	aragonite	class	Sanchez Roig 1926, Aberhan et al. 2004, Todd 2001
Bivalvia	Cardiidae	Dinocardium	robustum	extant	0.021330413	infaunal	genus	aragonite	class	Aberhan et al. 2004, Sanchez Roig 1926, Todd 2001
Bivalvia	Carditidae	Cyclocardia	granulata	extinct	0.00056229	semi-infaunal	genus	aragonite	superfamily	Todd 2001, Sanchez Roig 1926
Bivalvia	Carditidae	Pleuromeris	tridentata	extant	6.21E-05	semi-infaunal	genus	aragonite	superfamily	Todd 2001, Sanchez Roig 1926
Bivalvia	Carditidae	Pleuromeris	scituloides	extinct	1.43E-05	semi-infaunal	genus	aragonite	superfamily	Sanchez Roig 1926, Todd 2001
Bivalvia	Carditidae	Pleuromeris	auroraensis	extinct	5.01E-05	semi-infaunal	genus	aragonite	superfamily	Todd 2001, Sanchez Roig 1926
Gastropoda	Cassidae	Cassis	floridensis	extinct	0.000461444	epifaunal	family	aragonite	class	Hendy et al. 2009, Kiessling 2004
Gastropoda	Cassidae	Sconsia	hodgii	extinct	0.000110901	epifaunal	family	aragonite	class	Kiessling 2004, Hendy et al. 2009
Bivalvia	Chamidae	Chama	heilprini	extinct	0.009220966	epifaunal	genus	aragonite	class	Aberhan et al. 2004
Bivalvia	Chamidae	Chama	corticosa	extinct	0.004998682	epifaunal	genus	aragonite	class	Aberhan et al. 2004
Bivalvia	Chamidae	Arcinella	cornuta	extant	0.005163899	epifaunal	genus	aragonite	class	Todd 2001, Sanchez Roig 1926, Aberhan et al. 2004
Bivalvia	Chamidae	Chama	willcoxi	extinct	0.007342562	epifaunal	genus	aragonite	class	Aberhan et al. 2004
Bivalvia	Chamidae	Chama	emmonsi	extinct	0.00095296	epifaunal	genus	aragonite	class	Aberhan et al. 2004
Bivalvia	Crassatellidae	Crassinella	lunulata	extant	3.38E-05	epifaunal	genus	aragonite	superfamily	Todd 2001, Sanchez Roig 1926
Gastropoda	Drilliidae	Bellaspira	pentagonalis	extant	1.20E-05	epifaunal	superfamily	aragonite	class	Kiessling 2004, Hendy et al. 2009
Gastropoda	Drilliidae	Cerodrillia	prion	extinct	7.67E-06	epifaunal	superfamily	aragonite	class	Hendy et al. 2009, Kiessling 2004
Gastropoda	Drilliidae	Clathrodrillia	anteaphanitoma	extinct	1.08E-05	epifaunal	superfamily	aragonite	class	Kiessling 2004, Hendy et al. 2009
Gastropoda	Drilliidae	Clathrodrillia	gracilina	extinct	9.84E-06	epifaunal	superfamily	aragonite	class	Kiessling 2004, Hendy et al. 2009
Gastropoda	Drilliidae	Clathrodrillia	emmonsi	extinct	5.09E-06	epifaunal	superfamily	aragonite	class	Hendy et al. 2009, Kiessling 2004
Gastropoda	Fasciolariidae	Fasciolaria	okeechobensis	extinct	0.000307149	epifaunal	family	aragonite	class	Kiessling 2004, Hendy et al. 2009
Bivalvia	Glycymerididae	Tucetona	pectinata	extant	0.000670757	semi-infaunal	genus	aragonite	family	Hendy et al. 2009, Aberhan et al. 2004, Mikkelsen and Bieler 2008
Gastropoda	Hipponicidae	Hipponix	floridanus	extant	2.26E-05	epifaunal	family	aragonite	class	Hendy et al. 2009, Kiessling 2004
Gastropoda	Hipponicidae	Cheilea	equestris	extant	5.35E-05	epifaunal	family	aragonite	class	Kiessling 2004, Hendy et al. 2009
Bivalvia	Limidae	Ctenoides	mitis	extant	0.00424661	epifaunal	genus	aragonite, low Mg calcite	family	Kiessling 2004, Sanchez Roig 1926, Aberhan et al. 2004
Bivalvia	Limidae	Ctenoides	floridana	extinct	0.00348855	epifaunal	genus	aragonite, low Mg calcite	family	Kiessling 2004, Sanchez Roig 1926, Aberhan et al. 2004
Bivalvia	Limidae	Ctenoides	scaber	extant	0.006138676	epifaunal	genus	aragonite, low Mg calcite	family	Aberhan et al. 2004, Kiessling 2004, Sanchez Roig 1926
Bivalvia	Lucinidae	Anodontia	alba	extant	0.001982294	infaunal	genus	aragonite	family	Aberhan et al. 2004, Kiessling 2004, Sanchez Roig 1926
Bivalvia	Lucinidae	Cavilinga	blanda	extant	1.75E-05	infaunal	genus	aragonite	family	Kiessling 2004, Aberhan et al. 2004, Sanchez Roig 1926
Bivalvia	Lucinidae	Parvilucina	crenella	extant	0.000108201	infaunal	subgenus	aragonite	family	Aberhan et al. 2004, Sanchez Roig 1926, Kiessling 2004
Bivalvia	Lucinidae	Callucina	keenae	extant	0.000261373	infaunal	genus	aragonite	family	Sanchez Roig 1926, Aberhan et al. 2004, Kiessling 2004
Bivalvia	Lucinidae	Pleurolucina	amabilis	extinct	0.000176387	infaunal	genus	aragonite	family	Aberhan et al. 2004, Sanchez Roig 1926, Kiessling 2004
Bivalvia	Lucinidae	Pegophysema	schrammi	extant	0.002841886	infaunal	genus	aragonite	family	Aberhan et al. 2004, Sanchez Roig 1926, Kiessling 2004
Gastropoda	Mangeliidae	Mangelia	gardnerae	extinct	3.42E-06	epifaunal	superfamily	aragonite	class	Kiessling 2004, Hendy et al. 2009
Gastropoda	Mangeliidae	Vitricythara	metria	extant	3.46E-06	epifaunal	superfamily	aragonite	class	Hendy et al. 2009, Kiessling 2004
Gastropoda	Muricidae	Calotrophon	ostrearum	extant	1.39E-05	epifaunal	family	aragonite	class	Hendy et al. 2009, Kiessling 2004
Gastropoda	Muricidae	Eupleura	metae	extinct	3.24E-05	epifaunal	family	aragonite	class	Hendy et al. 2009, Kiessling 2004
Gastropoda	Muricidae	Eupleura	miocenica	extinct	3.22E-05	epifaunal	family	aragonite	class	Hendy et al. 2009, Kiessling 2004
Gastropoda	Muricidae	Hexaplex	jameshoubricki	extinct	0.000190561	epifaunal	family	aragonite	class	Hendy et al. 2009, Kiessling 2004
Gastropoda	Muricidae	Eupleura	caudata	extant	5.84E-06	epifaunal	family	aragonite	class	Hendy et al. 2009, Kiessling 2004
Gastropoda	Muricidae	Hexaplex	fulvescens	extant	8.72E-05	epifaunal	family	aragonite	class	Kiessling 2004, Hendy et al. 2009
Gastropoda	Muricidae	Eupleura	leonensis	extinct	4.03E-05	epifaunal	family	aragonite	class	Hendy et al. 2009, Kiessling 2004
Gastropoda	Muricidae	Hexaplex	hertweckorum	extinct	0.000175017	epifaunal	family	aragonite	class	Kiessling 2004, Hendy et al. 2009
Bivalvia	Mytilidae	Botula	fusca	extant	0.000165463	boring	genus	aragonite, low Mg calcite	family	Hendy et al. 2009, Kiessling 2004, Aberhan et al. 2004
Bivalvia	Mytilidae	Brachidontes	exustus	extant	0.000209083	epifaunal	genus	aragonite	genus	Kiessling 2004, Aberhan et al. 2004
Bivalvia	Mytilidae	Modiolus	gigas	extinct	0.014834048	semi-infaunal	genus	aragonite, low Mg calcite	family	Kiessling 2004, Aberhan et al. 2004
Bivalvia	Mytilidae	Lithophaga	antillarum	extant	0.004333023	boring	genus	aragonite, low Mg calcite	family	Kiessling 2004, Aberhan et al. 2004
Gastropoda	Nassariidae	Calophos	wilsoni	extinct	7.24E-05	epifaunal	family	aragonite	class	Hendy et al. 2009, Kiessling 2004
Gastropoda	Naticidae	Sigatica	bathyora	extinct	3.62E-06	semi-infaunal	genus	aragonite	family	Kiessling 2004, Aberhan et al. 2004
Gastropoda	Naticidae	Sigatica	semisulcata	extant	2.06E-06	semi-infaunal	genus	aragonite	family	Kiessling 2004, Aberhan et al. 2004
Gastropoda	Naticidae	Sinum	polandi	extinct	2.43E-05	semi-infaunal	genus	aragonite	family	Aberhan et al. 2004, Kiessling 2004
Gastropoda	Naticidae	Sinum	perspectivum	extant	1.68E-05	semi-infaunal	genus	aragonite	family	Kiessling 2004, Aberhan et al. 2004
Bivalvia	Ostreidae	Striostrea	paucichomata	extinct	0.0083674	epifaunal	genus	aragonite, low Mg calcite		Checa et al. (2018), and Hautmann (2006), Stenzel (1964).
Bivalvia	Ostreidae	Undulostrea	locklini	extinct	0.003375973	epifaunal	genus	aragonite, low Mg calcite		Checa et al. (2018), and Hautmann (2006), Stenzel (1964).
Bivalvia	Ostreidae	Crassostrea	virginica	extant	0.007661022	epifaunal	genus	aragonite, low Mg calcite		Checa et al. (2018), and Hautmann (2006), Stenzel (1964).
Bivalvia	Ostreidae	Dendostrea	frons	extant	0.001045912	epifaunal	family	aragonite, low Mg calcite		Checa et al. (2018), and Hautmann (2006), Stenzel (1964).
Bivalvia	Pectinidae	Amusium	mortoni	extinct	0.065128423	epifaunal	subgenus	aragonite, low Mg calcite	family	Kiessling 2004, Sanchez Roig 1926
Bivalvia	Pectinidae	Argopecten	comparilis	extinct	0.008718197	epifaunal	genus	aragonite, low Mg calcite	genus	Kiessling 2004
Bivalvia	Pectinidae	Leptopecten	olgensis	extinct	0.000964531	epifaunal	genus	aragonite, low Mg calcite	family	Kiessling 2004, Sanchez Roig 1926
Gastropoda	Personidae	Distorsio	clathrata	extant	3.81E-05	epifaunal	family	aragonite	class	Hendy et al. 2009, Kiessling 2004
Bivalvia	Pinnidae	Atrina	harrisii	extinct	0.026220536	semi-infaunal	genus	aragonite, low Mg calcite	family	Kiessling 2004, Aberhan et al. 2004, Voigt 1973
Bivalvia	Plicatulidae	Plicatula	marginata	extinct	0.001610292	epifaunal	genus	aragonite, low Mg calcite	order	Sanchez Roig 1926, Aberhan et al. 2004, Kiessling 2004
Bivalvia	Plicatulidae	Plicatula	hunterae	extinct	0.006190038	epifaunal	genus	aragonite, low Mg calcite	order	Sanchez Roig 1926, Aberhan et al. 2004, Kiessling 2004
Gastropoda	Pseudomelatomidae	Compsodrillia	drewi	extinct	4.68E-06	epifaunal	superfamily	aragonite	class	Hendy et al. 2009, Kiessling 2004
Bivalvia	Semelidae	Abra	aequalis	extant	6.29E-05	infaunal	genus	aragonite	class	Aberhan et al. 2004
Bivalvia	Semelidae	Semele	proficua	extant	0.000959547	infaunal	genus	aragonite	class	Sanchez Roig 1926, Aberhan et al. 2004
Bivalvia	Semelidae	Semele	bellastriata	extant	7.47E-05	infaunal	genus	aragonite	class	Aberhan et al. 2004, Sanchez Roig 1926
Bivalvia	Semelidae	Semele	alumensis	extinct	0.001390717	infaunal	genus	aragonite	class	Sanchez Roig 1926, Aberhan et al. 2004
Bivalvia	Semelidae	Semele	purpurascens	extant	0.00129625	infaunal	genus	aragonite	class	Aberhan et al. 2004, Sanchez Roig 1926
Bivalvia	Semelidae	Semele	harveyensis	extinct	0.006713577	infaunal	genus	aragonite	class	Aberhan et al. 2004, Sanchez Roig 1926
Bivalvia	Semelidae	Cumingia	sinuosa	extant	0.000211732	infaunal	genus	aragonite	class	Sanchez Roig 1926, Aberhan et al. 2004
Bivalvia	Semelidae	Semele	perlamellosa	extinct	0.008607616	infaunal	genus	aragonite	class	Aberhan et al. 2004, Sanchez Roig 1926
Bivalvia	Spondylidae	Spondylus	bostrychites	extinct	0.033679378	epifaunal	genus	aragonite, low Mg calcite	genus	Aberhan et al. 2004, Kiessling 2004
Bivalvia	Spondylidae	Spondylus	rotundatus	extinct	0.011528072	epifaunal	genus	aragonite, low Mg calcite	genus	Kiessling 2004, Aberhan et al. 2004
Bivalvia	Spondylidae	Spondylus	americanus	extant	0.005258489	epifaunal	genus	aragonite, low Mg calcite	genus	Aberhan et al. 2004, Kiessling 2004
Bivalvia	Tellinidae	Ameritella	versicolor	extant	0.0001964	infaunal	family	aragonite	family	Aberhan et al. 2004, Kiessling 2004
Bivalvia	Tellinidae	Johnsonella	fausta	extant	0.003790891	infaunal	genus	aragonite	family	Aberhan et al. 2004, Kiessling 2004, Sanchez Roig 1926
Bivalvia	Tellinidae	Cymatoica	marcottae	extinct	0.000571617	infaunal	genus	aragonite	family	Aberhan et al. 2004, Kiessling 2004, Sanchez Roig 1926
Bivalvia	Tellinidae	Eurytellina	alternata	extant	0.002856986	infaunal	genus	aragonite	family	Kiessling 2004, Aberhan et al. 2004, Sanchez Roig 1926
Bivalvia	Tellinidae	Serratina	aequistriata	extant	0.000312236	infaunal	family	aragonite	family	Aberhan et al. 2004, Kiessling 2004
Bivalvia	Tellinidae	Scissula	similis	extant	0.000623533	infaunal	subgenus	aragonite	family	Sanchez Roig 1926, Kiessling 2004, Aberhan et al. 2004
Bivalvia	Tellinidae	Tellidora	cristata	extant	0.001156591	infaunal	genus	aragonite	family	Aberhan et al. 2004, Kiessling 2004, Sanchez Roig 1926
Bivalvia	Tellinidae	Tellinella	listeri	extant	0.001521646	infaunal	genus	aragonite	family	Sanchez Roig 1926, Kiessling 2004, Aberhan et al. 2004
Gastropoda	Tonnidae	Tonna	galea	extant	8.36E-05	epifaunal	family	aragonite	class	Hendy et al. 2009, Kiessling 2004
Gastropoda	Turbinellidae	Turbinella	regina	extinct	0.001242123	epifaunal	family	aragonite	class	Hendy et al. 2009, Kiessling 2004
Bivalvia	Veneridae	Mercenaria	campechiensis	extant	0.023512075	infaunal	genus	aragonite	family	Hendy et al. 2009, Aberhan et al. 2004, Kiessling 2004
Bivalvia	Veneridae	Chioneryx	grus	extant	6.85E-05	infaunal	genus	aragonite	family	Hendy et al. 2009, Kiessling 2004, Aberhan et al. 2004
Bivalvia	Veneridae	Anomalocardia	cuneimeris	extant	0.000221826	infaunal	genus	aragonite	family	Kiessling 2004, Aberhan et al. 2004, Hendy et al. 2009
Bivalvia	Veneridae	Chione	erosa	extinct	0.000729167	infaunal	genus	aragonite	family	Kiessling 2004, Aberhan et al. 2004, Hendy et al. 2009
Bivalvia	Veneridae	Chionopsis	cribraria	extinct	0.002508778	infaunal	genus	aragonite	family	Aberhan et al. 2004, Kiessling 2004, Hendy et al. 2009
Bivalvia	Veneridae	Lirophora	latilirata	extant	0.001496622	infaunal	genus	aragonite	family	Aberhan et al. 2004, Kiessling 2004, Hendy et al. 2009
Gastropoda	Vitrinellidae	Circulus	costulatus	extinct	1.24E-05	epifaunal	class	aragonite	class	Hendy et al. 2009, Kiessling 2004
Gastropoda	Xenophoridae	Xenophora	floridana	extinct	6.74E-05	epifaunal	family	aragonite	class	Hendy et al. 2009, Kiessling 2004
