# Supplementary material for: Differences in extinction selectivity and their relationship to functional traits in late Cenozoic mollusks
Source: PeerJ. 2026 Mar 3;14:e20715. doi: 10.7717/peerj.20715 (PMC12965174; doi:10.7717/peerj.20715)
Supplement: Supplemental Information 5 — BMR: Basal metabolic rate. Feeding type - CP: predatory carnivores, CB: browsing canivores, HM: herbivores on fine-grained substrates, HR: herbivores on rock, rubble or coral substrates, microalgivores, HP: herbivores on plant or algal substrates, micro-and macroalgivores and detritivores on macroalgal and seagrass substrates, SU: Suspension feeders. Missing vaues are labeled as ’undetermined’. BMR data obtained from Strotz et al. (2018) and is measured in watts (W). [file peerj-14-20715-s005.csv]

Class	Family	Genus	Species	Status	BMR	Feeding_type	Siphonal_canal	Varices	Umbilicus	Callus
Gastropoda	Architectonicidae	Architectonica	nobilis	extant	4.29e-05	CB	absent	absent	spiny	absent
Gastropoda	Buccinidae	Cymatophos	lindae	extinct	0.000179233	CP	notch	absent	absent	absent
Gastropoda	Bullidae	Bulla	occidentalis	extant	7.53e-05	HP	absent	absent	smooth	cassiform
Gastropoda	Calyptraeidae	Calyptraea	centralis	extant	4.54e-05	SU	absent	absent	absent	absent
Gastropoda	Hipponicidae	Cheilea	equestris	extant	5.35e-05	HR/SU	absent	absent	absent	absent
Gastropoda	Calyptraeidae	Crepidula	fornicata	extant	2.26e-05	SU	absent	absent	absent	absent
Gastropoda	Calyptraeidae	Crepidula	plana	extant	4.76e-05	SU	absent	absent	absent	absent
Gastropoda	Calyptraeidae	Trochita	floridana	extinct	9.01e-05	SU	absent	absent	absent	absent
Gastropoda	Cassidae	Cassis	floridensis	extinct	0.000461444	CP	dorsally deflected	round	absent	cassiform
Gastropoda	Cassidae	Sconsia	hodgii	extinct	0.000110901	CP	dorsally deflected	absent	absent	cassiform
Gastropoda	Drilliidae	Bellaspira	pentagonalis	extant	1.2e-05	CP	parallel to coiling axis	absent	absent	absent
Gastropoda	Drilliidae	Cerodrillia	prion	extinct	7.67e-06	CP	undetermined	absent	absent	absent
Gastropoda	Drilliidae	Clathrodrillia	emmonsi	extinct	5.09e-06	CP	absent	absent	absent	absent
Gastropoda	Drilliidae	Clathrodrillia	gracilina	extinct	9.84e-06	CP	parallel to coiling axis	absent	absent	absent
Gastropoda	Drilliidae	Clathrodrillia	anteaphanitoma	extinct	1.08e-05	CP	dorsally deflected	absent	absent	absent
Gastropoda	Fasciolariidae	Fasciolaria	okeechobensis	extinct	0.000307149	CP	parallel to coiling axis	absent	absent	absent
Gastropoda	Hipponicidae	Hipponix	floridanus	extant	2.26e-05	HR/SU	absent	absent	absent	absent
Gastropoda	Vitrinellidae	Circulus	costulatus	extinct	1.24e-05	undetermined	absent	absent	smooth	absent
Gastropoda	Mangeliidae	Mangelia	gardnerae	extinct	3.42e-06	CP	parallel to coiling axis	absent	absent	absent
Gastropoda	Mangeliidae	Vitricythara	metria	extant	3.46e-06	CP	parallel to coiling axis	absent	absent	absent
Gastropoda	Muricidae	Calotrophon	ostrearum	extant	1.39e-05	CP	dorsally deflected	absent	absent	absent
Gastropoda	Muricidae	Eupleura	metae	extinct	3.24e-05	CP	dorsally deflected	lamellose	absent	absent
Gastropoda	Muricidae	Eupleura	caudata	extant	5.84e-06	CP	dorsally deflected	lamellose	absent	absent
Gastropoda	Muricidae	Eupleura	miocenica	extinct	3.22e-05	CP	dorsally deflected	lamellose	absent	absent
Gastropoda	Muricidae	Eupleura	leonensis	extinct	4.03e-05	CP	dorsally deflected	lamellose	absent	absent
Gastropoda	Muricidae	Hexaplex	jameshoubricki	extinct	0.000190561	CP	dorsally deflected	absent	absent	absent
Gastropoda	Muricidae	Hexaplex	fulvescens	extant	8.72e-05	CP	dorsally deflected	absent	absent	absent
Gastropoda	Muricidae	Hexaplex	hertweckorum	extinct	0.000175017	CP	dorsally deflected	absent	absent	absent
Gastropoda	Nassariidae	Calophos	wilsoni	extinct	7.24e-05	CP	notch	absent	absent	absent
Gastropoda	Naticidae	Sigatica	semisulcata	extant	2.06e-06	CP	absent	absent	smooth	absent
Gastropoda	Naticidae	Sigatica	bathyora	extinct	3.62e-06	CP	absent	absent	smooth	absent
Gastropoda	Naticidae	Sinum	polandi	extinct	2.43e-05	CP	absent	absent	absent	absent
Gastropoda	Naticidae	Sinum	perspectivum	extant	1.68e-05	CP	absent	absent	absent	absent
Gastropoda	Personidae	Distorsio	clathrata	extant	3.81e-05	CP	parallel to coiling axis	round	absent	absent
Gastropoda	Pseudomelatomidae	Compsodrillia	drewi	extinct	4.68e-06	CP	parallel to coiling axis	absent	absent	absent
Gastropoda	Tonnidae	Tonna	galea	extant	8.36e-05	CP	notch	absent	absent	absent
Gastropoda	Turbinellidae	Turbinella	regina	extinct	0.001242123	CP	parallel to coiling axis	round	absent	absent
Gastropoda	Xenophoridae	Xenophora	floridana	extinct	6.74e-05	HM	absent	absent	smooth	absent
