# Supplementary material for: Differences in extinction selectivity and their relationship to functional traits in late Cenozoic mollusks
Source: PeerJ. 2026 Mar 3;14:e20715. doi: 10.7717/peerj.20715 (PMC12965174; doi:10.7717/peerj.20715)
Supplement: Supplemental Information 7 — Feeding type and ridges morphology are re-classified in this version. Surface deposit feeders (labeled as ”DS” in Table S2) and chemosymbiotic deposit feeders (labeled originally as “DC”) were grouped into one category of deposit feeders, labeled as ”DF” in this version. Ridges originally classified as “quasi-commarginal” in Table S2 were included in the “commarginal” category, and “quasi-radial” ridges were considered as “radial”. BMR: Basal metabolic rate; BMR data obtained from Strotz et al. (2018) and is measured in watts (W). Organism/Substrate Relationship, Mobility, Shell fixation and Feeding type data were obtained from the Neogene Marine Biota of Tropical America (NMITA) database (https://nmita.rsmas.miami.edu/nmita.htm). Detailed descriptions of each trait and its categories can be found here: https://nmita.rsmas.miami.edu/database/mollusc/mollusclifestyles.htm. Ridges morphology and shell ornamentation data were obtained from examination of specimens at the Paleontological Research Institution (PRI) and Florida Museum of Natural History (FLMNH) collections. [file peerj-14-20715-s007.csv]

Class	Family	Genus	Species	Status	BMR	Organism.Substrate.Relationship	Mobility	Shell_fixation	Feeding_type	Ridges_morphology	Shell_ornamentation
Bivalvia	Arcidae	Lunarca	ovalis	extant	0.000481915	SI	MA	UN/BA	SU	superimposed	fine ornament
Bivalvia	Lucinidae	Anodontia	alba	extant	0.001982294	IS	MA	UN	DF	commarginal	fine ornament
Bivalvia	Lucinidae	Cavilinga	blanda	extant	1.75e-05	IS	MA	UN	DF	commarginal	fine ornament
Bivalvia	Lucinidae	Parvilucina	crenella	extant	0.000108201	IS	MA	UN	DF	commarginal	fine ornament
Bivalvia	Mytilidae	Botula	fusca	extant	0.000165463	WN	MA/SE	BA	SU	commarginal	smooth ornament
Bivalvia	Mytilidae	Brachidontes	exustus	extant	0.000209083	WN/EP/SI	MA/SE	BA	SU	superimposed	fine ornament
Bivalvia	Mytilidae	Modiolus	gigas	extinct	0.014834048	EP/SI	SE	BA	SU	commarginal	fine ornament
Bivalvia	Pectinidae	Amusium	mortoni	extinct	0.065128423	ER	SW	UN	SU	commarginal	smooth ornament
Bivalvia	Anomiidae	Placunanomia	plicata	extinct	0.007057769	ER	IM	CE	SU	commarginal	coarse ornament
Bivalvia	Carditidae	Cyclocardia	granulata	extinct	0.00056229	SI/IA	MA	UN	SU	superimposed	fine ornament
Bivalvia	Carditidae	Pleuromeris	tridentata	extant	6.21e-05	SI/IA	MA	UN	SU	oblique	fine ornament
Bivalvia	Semelidae	Abra	aequalis	extant	6.29e-05	IS	MA	UN	DF	commarginal	smooth ornament
Bivalvia	Semelidae	Semele	proficua	extant	0.000959547	IS	MA	UN	DF	commarginal	smooth ornament
Bivalvia	Semelidae	Semele	bellastriata	extant	7.47e-05	IS	MA	UN	DF	superimposed	fine ornament
Bivalvia	Semelidae	Semele	alumensis	extinct	0.001390717	IS	MA	UN	DF	commarginal	fine ornament
Bivalvia	Semelidae	Semele	purpurascens	extant	0.00129625	IS	MA	UN	DF	commarginal	smooth ornament
Bivalvia	Tellinidae	Ameritella	versicolor	extant	0.0001964	IS	MA	UN	DF	commarginal	smooth ornament
Bivalvia	Tellinidae	Johnsonella	fausta	extant	0.003790891	IS	MA	UN	DF	commarginal	fine ornament
Bivalvia	Tellinidae	Cymatoica	marcottae	extinct	0.000571617	IS	MA	UN	DF	zigzag	fine ornament
Bivalvia	Tellinidae	Eurytellina	alternata	extant	0.002856986	IS	MA	UN	DF	commarginal	fine ornament
Bivalvia	Tellinidae	Serratina	aequistriata	extant	0.000312236	IS	MA	UN	DF	commarginal	fine ornament
Bivalvia	Tellinidae	Scissula	similis	extant	0.000623533	IS	MA	UN	DF	commarginal	smooth ornament
Bivalvia	Tellinidae	Tellidora	cristata	extant	0.001156591	IS	MA	UN	DF	commarginal	fine ornament
Bivalvia	Veneridae	Mercenaria	campechiensis	extant	0.023512075	IS	MA	UN	SU	commarginal	fine ornament
Bivalvia	Veneridae	Chioneryx	grus	extant	6.85e-05	IS	MA	UN	SU	superimposed	fine ornament
Bivalvia	Lucinidae	Callucina	keenae	extant	0.000261373	IS	MA	UN	DF	commarginal	fine ornament
Bivalvia	Carditidae	Pleuromeris	scituloides	extinct	1.43e-05	SI/IA	MA	UN	SU	oblique	fine ornament
Bivalvia	Chamidae	Chama	heilprini	extinct	0.009220966	EP	IM	CE	SU	commarginal	fine ornament
Bivalvia	Chamidae	Chama	corticosa	extinct	0.004998682	EP	IM	CE	SU	commarginal	fine ornament
Bivalvia	Glycymerididae	Tucetona	pectinata	extant	0.000670757	EP/IS	MA	UN	SU	radial	fine ornament
Bivalvia	Lucinidae	Pleurolucina	amabilis	extinct	0.000176387	IS	MA	UN	DF	superimposed	fine ornament
Bivalvia	Pectinidae	Argopecten	comparilis	extinct	0.008718197	ER	SE	UN/BA	SU	radial	fine ornament
Bivalvia	Pectinidae	Leptopecten	olgensis	extinct	0.000964531	EP	SE	BA	SU	radial	fine ornament
Bivalvia	Veneridae	Anomalocardia	cuneimeris	extant	0.000221826	IS	MA	UN	SU	commarginal	fine ornament
Bivalvia	Cardiidae	Agnocardia	spinosifrons	extinct	0.006609343	IS	MA	UN	SU	radial	coarse ornament
Bivalvia	Chamidae	Arcinella	cornuta	extant	0.005163899	ER	IM	CE	SU	superimposed	coarse ornament
Bivalvia	Chamidae	Chama	willcoxi	extinct	0.007342562	EP	IM	CE	SU	commarginal	coarse ornament
Bivalvia	Spondylidae	Spondylus	bostrychites	extinct	0.033679378	EP	IM	CE	SU	superimposed	fine ornament
Bivalvia	Veneridae	Chione	erosa	extinct	0.000729167	IS/SI	MA	UN	SU	superimposed	coarse ornament
Bivalvia	Veneridae	Chionopsis	cribraria	extinct	0.002508778	IS	MA	UN	SU	commarginal	coarse ornament
Bivalvia	Anomiidae	Anomia	simplex	extant	0.000212024	EP	IM	CE	SU	commarginal	smooth ornament
Bivalvia	Cardiidae	Acrosterigma	dalli	extinct	0.03385635	IS	MA	UN	SU	oblique	fine ornament
Bivalvia	Cardiidae	Laevicardium	serratum	extant	0.001735144	IS	MA	UN	SU	superimposed	smooth ornament
Bivalvia	Cardiidae	Laevicardium	mortoni	extant	0.000280015	IS	MA	UN	SU	commarginal	smooth ornament
Bivalvia	Crassatellidae	Crassinella	lunulata	extant	3.38e-05	EP/IA	MA/SE	UN/BA	SU	commarginal	fine ornament
Bivalvia	Limidae	Ctenoides	mitis	extant	0.00424661	EP	MA	BA	SU	radial	fine ornament
Bivalvia	Limidae	Ctenoides	floridana	extinct	0.00348855	EP	MA	BA	SU	antimarginal	fine ornament
Bivalvia	Lucinidae	Pegophysema	schrammi	extant	0.002841886	IS	MA	UN	DF	commarginal	fine ornament
Bivalvia	Chamidae	Chama	emmonsi	extinct	0.00095296	EP	IM	CE	SU	commarginal	coarse ornament
Bivalvia	Limidae	Ctenoides	scaber	extant	0.006138676	EP	MA	BA	SU	radial	coarse ornament
Bivalvia	Ostreidae	Striostrea	paucichomata	extinct	0.0083674	EP	IM	CE	SU	commarginal	coarse ornament
Bivalvia	Ostreidae	Undulostrea	locklini	extinct	0.003375973	EP	IM	CE	SU	commarginal	coarse ornament
Bivalvia	Plicatulidae	Plicatula	marginata	extinct	0.001610292	EP	IM	CE	SU	antimarginal	coarse ornament
Bivalvia	Plicatulidae	Plicatula	hunterae	extinct	0.006190038	EP	IM	CE	SU	antimarginal	coarse ornament
Bivalvia	Spondylidae	Spondylus	rotundatus	extinct	0.011528072	EP	IM	CE	SU	radial	coarse ornament
Bivalvia	Semelidae	Semele	harveyensis	extinct	0.006713577	IS	MA	UN	DF	commarginal	coarse ornament
Bivalvia	Ostreidae	Crassostrea	virginica	extant	0.007661022	EP	IM	CE	SU	superimposed	coarse ornament
Bivalvia	Spondylidae	Spondylus	americanus	extant	0.005258489	EP	IM	CE	SU	superimposed	coarse ornament
Bivalvia	Cardiidae	Dinocardium	robustum	extant	0.021330413	IS	MA	UN	SU	radial	fine ornament
Bivalvia	Tellinidae	Tellinella	listeri	extant	0.001521646	IS	MA	UN	DF	commarginal	coarse ornament
Bivalvia	Veneridae	Lirophora	latilirata	extant	0.001496622	IS	MA	UN	SU	commarginal	coarse ornament
Bivalvia	Pinnidae	Atrina	harrisii	extinct	0.026220536	SI	IM	BA	SU	superimposed	coarse ornament
Bivalvia	Carditidae	Pleuromeris	auroraensis	extinct	5.01e-05	SI/IA	MA	UN	SU	oblique	fine ornament
Bivalvia	Mytilidae	Lithophaga	antillarum	extant	0.004333023	WB	IM/SE	UN	SU	commarginal	fine ornament
Bivalvia	Semelidae	Cumingia	sinuosa	extant	0.000211732	IS/WN	SE	UN	DF	commarginal	smooth ornament
Bivalvia	Semelidae	Semele	perlamellosa	extinct	0.008607616	IS	MA	UN	DF	commarginal	fine ornament
Bivalvia	Ostreidae	Dendostrea	frons	extant	0.001045912	EP	IM	CE	SU	superimposed	smooth ornament
