# Supplementary material for: Differences in extinction selectivity and their relationship to functional traits in late Cenozoic mollusks
Source: PeerJ. 2026 Mar 3;14:e20715. doi: 10.7717/peerj.20715 (PMC12965174; doi:10.7717/peerj.20715)
Supplement: Supplemental Information 8 — Feeding type is re-classified in this version. Predatory and browsing carnivores (CP and CB, respectively in Table S3 ) are clumped into a single category of carnivores (C) in this table. Herbivores on fine-grained substrates (HM) and herbivores on plant or algal substrates (HP) were grouped into a single category of herbivores (H). Species with more than one feeding type were not included in these groups. Missing vaues are labeled as ’undetermined’. BMR: Basal metabolic rate; BMR data obtained from Strotz et al. (2018) and is measured in watts (W). Organism/Substrate Relationship, Mobility, Shell fixation and Feeding type data were obtained from the Neogene Marine Biota of Tropical America (NMITA) database (https://nmita.rsmas.miami.edu/nmita.htm). Detailed descriptions of each trait and its categories can be found here: https://nmita.rsmas.miami.edu/database/mollusc/mollusclifestyles.htm. Ridges morphology and shell ornamentation data were obtained from examination of specimens at the Paleontological Research Institution (PRI) and Florida Museum of Natural History (FLMNH) collections. [file peerj-14-20715-s008.csv]

Class	Family	Genus	Species	Status	BMR	Feeding_type	Siphonal_canal	Varices	Umbilicus	Callus
Gastropoda	Architectonicidae	Architectonica	nobilis	extant	4.29e-05	C	absent	absent	spiny	absent
Gastropoda	Buccinidae	Cymatophos	lindae	extinct	0.000179233	C	notch	absent	absent	absent
Gastropoda	Bullidae	Bulla	occidentalis	extant	7.53e-05	H	absent	absent	smooth	cassiform
Gastropoda	Calyptraeidae	Calyptraea	centralis	extant	4.54e-05	SU	absent	absent	absent	absent
Gastropoda	Hipponicidae	Cheilea	equestris	extant	5.35e-05	HR/SU	absent	absent	absent	absent
Gastropoda	Calyptraeidae	Crepidula	fornicata	extant	2.26e-05	SU	absent	absent	absent	absent
Gastropoda	Calyptraeidae	Crepidula	plana	extant	4.76e-05	SU	absent	absent	absent	absent
Gastropoda	Calyptraeidae	Trochita	floridana	extinct	9.01e-05	SU	absent	absent	absent	absent
Gastropoda	Cassidae	Cassis	floridensis	extinct	0.000461444	C	dorsally deflected	round	absent	cassiform
Gastropoda	Cassidae	Sconsia	hodgii	extinct	0.000110901	C	dorsally deflected	absent	absent	cassiform
Gastropoda	Drilliidae	Bellaspira	pentagonalis	extant	1.2e-05	C	parallel to coiling axis	absent	absent	absent
Gastropoda	Drilliidae	Cerodrillia	prion	extinct	7.67e-06	C	undetermined	absent	absent	absent
Gastropoda	Drilliidae	Clathrodrillia	emmonsi	extinct	5.09e-06	C	absent	absent	absent	absent
Gastropoda	Drilliidae	Clathrodrillia	gracilina	extinct	9.84e-06	C	parallel to coiling axis	absent	absent	absent
Gastropoda	Drilliidae	Clathrodrillia	anteaphanitoma	extinct	1.08e-05	C	dorsally deflected	absent	absent	absent
Gastropoda	Fasciolariidae	Fasciolaria	okeechobensis	extinct	0.000307149	C	parallel to coiling axis	absent	absent	absent
Gastropoda	Hipponicidae	Hipponix	floridanus	extant	2.26e-05	HR/SU	absent	absent	absent	absent
Gastropoda	Vitrinellidae	Circulus	costulatus	extinct	1.24e-05	undetermined	absent	absent	smooth	absent
Gastropoda	Mangeliidae	Mangelia	gardnerae	extinct	3.42e-06	C	parallel to coiling axis	absent	absent	absent
Gastropoda	Mangeliidae	Vitricythara	metria	extant	3.46e-06	C	parallel to coiling axis	absent	absent	absent
Gastropoda	Muricidae	Calotrophon	ostrearum	extant	1.39e-05	C	dorsally deflected	absent	absent	absent
Gastropoda	Muricidae	Eupleura	metae	extinct	3.24e-05	C	dorsally deflected	lamellose	absent	absent
Gastropoda	Muricidae	Eupleura	caudata	extant	5.84e-06	C	dorsally deflected	lamellose	absent	absent
Gastropoda	Muricidae	Eupleura	miocenica	extinct	3.22e-05	C	dorsally deflected	lamellose	absent	absent
Gastropoda	Muricidae	Eupleura	leonensis	extinct	4.03e-05	C	dorsally deflected	lamellose	absent	absent
Gastropoda	Muricidae	Hexaplex	jameshoubricki	extinct	0.000190561	C	dorsally deflected	absent	absent	absent
Gastropoda	Muricidae	Hexaplex	fulvescens	extant	8.72e-05	C	dorsally deflected	absent	absent	absent
Gastropoda	Muricidae	Hexaplex	hertweckorum	extinct	0.000175017	C	dorsally deflected	absent	absent	absent
Gastropoda	Nassariidae	Calophos	wilsoni	extinct	7.24e-05	C	notch	absent	absent	absent
Gastropoda	Naticidae	Sigatica	semisulcata	extant	2.06e-06	C	absent	absent	smooth	absent
Gastropoda	Naticidae	Sigatica	bathyora	extinct	3.62e-06	C	absent	absent	smooth	absent
Gastropoda	Naticidae	Sinum	polandi	extinct	2.43e-05	C	absent	absent	absent	absent
Gastropoda	Naticidae	Sinum	perspectivum	extant	1.68e-05	C	absent	absent	absent	absent
Gastropoda	Personidae	Distorsio	clathrata	extant	3.81e-05	C	parallel to coiling axis	round	absent	absent
Gastropoda	Pseudomelatomidae	Compsodrillia	drewi	extinct	4.68e-06	C	parallel to coiling axis	absent	absent	absent
Gastropoda	Tonnidae	Tonna	galea	extant	8.36e-05	C	notch	absent	absent	absent
Gastropoda	Turbinellidae	Turbinella	regina	extinct	0.001242123	C	parallel to coiling axis	round	absent	absent
Gastropoda	Xenophoridae	Xenophora	floridana	extinct	6.74e-05	H	absent	absent	smooth	absent
